# Supplementary material for: Increased glycolysis and cellular crosstalk in eosinophilic chronic rhinosinusitis with nasal polyps
Source: Front Immunol. 2024 Feb 20;15:1321560. doi: 10.3389/fimmu.2024.1321560 (PMC10912276; doi:10.3389/fimmu.2024.1321560)
Supplement: Supplementary file 2 [file Table_1.xlsx]

## Sheet: Basal Glycolysis Sig Corr
	length	Rho	P	Padj			length	Rho	P	Padj
GOBP_PLASMA_MEMBRANE_ORGANIZATION	152	0.885714	9.37517e-08	0.000717669		REACTOME_CLASS_B_2_SECRETIN_FAMILY_RECEPTORS	94	0.896104	3.95303e-08	6.38414e-05
GOBP_POSITIVE_REGULATION_OF_HETEROTYPIC_CELL_CELL_ADHESION	15	0.867532	3.54062e-07	0.00271035		REACTOME_RHO_GTPASES_ACTIVATE_CIT	19	0.854545	8.16439e-07	0.00131855
GOBP_INOSITOL_METABOLIC_PROCESS	11	0.863636	4.58968e-07	0.0035134		REACTOME_COPII_MEDIATED_VESICLE_TRANSPORT	68	0.84026	1.87487e-06	0.00302791
GOBP_REGULATION_OF_MICROGLIAL_CELL_ACTIVATION	18	0.863636	4.58968e-07	0.0035134		REACTOME_RHO_GTPASE_EFFECTORS	263	0.820779	5.16078e-06	0.00833466
GOBP_POSITIVE_REGULATION_OF_SUBSTRATE_ADHESION_DEPENDENT_CELL_SPREADING	42	0.855844	7.53753e-07	0.00576998		REACTOME_POU5F1_OCT4_SOX2_NANOG_ACTIVATE_GENES_RELATED_TO_PROLIFERATION	13	0.818182	5.85315e-06	0.00945284
GOBP_LIPID_BIOSYNTHETIC_PROCESS	686	0.854545	8.16439e-07	0.00624984		REACTOME_ER_TO_GOLGI_ANTEROGRADE_TRANSPORT	154	0.816883	6.22885e-06	0.0100596
GOBP_CAMP_METABOLIC_PROCESS	22	0.842857	1.62173e-06	0.0124143		REACTOME_GABA_B_RECEPTOR_ACTIVATION	43	0.812987	7.48548e-06	0.0120891
GOBP_POSITIVE_REGULATION_OF_VACUOLE_ORGANIZATION	20	0.842857	1.62173e-06	0.0124143		REACTOME_METABOLISM_OF_CARBOHYDRATES	273	0.809091	8.95836e-06	0.0144677
GOBP_POSTSYNAPSE_ORGANIZATION	160	0.84026	1.87487e-06	0.0143521		REACTOME_GLYCOSAMINOGLYCAN_METABOLISM	124	0.806494	1.00755e-05	0.016272
GOBP_ACTIN_FILAMENT_REORGANIZATION	11	0.838961	2.01397e-06	0.0154169		REACTOME_MEMBRANE_TRAFFICKING	626	0.805195	1.06784e-05	0.0172456
GOBP_REGULATION_OF_RECEPTOR_CLUSTERING	12	0.831169	3.05516e-06	0.0233873		REACTOME_VESICLE_MEDIATED_TRANSPORT	721	0.805195	1.06784e-05	0.0172456
GOBP_POSTSYNAPTIC_CYTOSKELETON_ORGANIZATION	11	0.828571	3.49427e-06	0.0267486		REACTOME_SENSORY_PROCESSING_OF_SOUND_BY_OUTER_HAIR_CELLS_OF_THE_COCHLEA	55	0.802597	1.19793e-05	0.0193465
GOBP_NEGATIVE_REGULATION_OF_PEPTIDASE_ACTIVITY	243	0.823377	4.54118e-06	0.0347628		REACTOME_CROSSLINKING_OF_COLLAGEN_FIBRILS	18	0.801299	1.268e-05	0.0204783
GOBP_TRIVALENT_INORGANIC_ANION_HOMEOSTASIS	13	0.822078	4.84231e-06	0.0370679		REACTOME_SENSORY_PERCEPTION	284	0.801299	1.268e-05	0.0204783
GOBP_DOPAMINE_RECEPTOR_SIGNALING_PATHWAY	40	0.820779	5.16078e-06	0.0395058		REACTOME_CELL_CELL_JUNCTION_ORGANIZATION	64	0.8	1.34163e-05	0.0216674
GOBP_AMINOGLYCAN_METABOLIC_PROCESS	130	0.819481	5.49744e-06	0.0420829		REACTOME_RHO_GTPASES_ACTIVATE_PAKS	21	0.796104	1.58537e-05	0.0256037
GOBP_ENGULFMENT_OF_APOPTOTIC_CELL	19	0.818182	5.85315e-06	0.0448059		REACTOME_GABA_RECEPTOR_ACTIVATION	60	0.793506	1.76853e-05	0.0285618
GOBP_POSITIVE_REGULATION_OF_CELL_MORPHOGENESIS_INVOLVED_IN_DIFFERENTIATION	79	0.818182	5.85315e-06	0.0448059		REACTOME_G_ALPHA_S_SIGNALLING_EVENTS	144	0.792208	1.86684e-05	0.0301495
GOBP_MONOSACCHARIDE_METABOLIC_PROCESS	239	0.816883	6.22885e-06	0.0476818		REACTOME_SEMA4D_INDUCED_CELL_MIGRATION_AND_GROWTH_CONE_COLLAPSE	20	0.790909	1.96987e-05	0.0318134
GOBP_POSITIVE_REGULATION_OF_CELL_JUNCTION_ASSEMBLY	104	0.816883	6.22885e-06	0.0476818		REACTOME_HS_GAG_BIOSYNTHESIS	31	0.780519	2.9886e-05	0.0482659
GOBP_REGULATION_OF_SUBSTRATE_ADHESION_DEPENDENT_CELL_SPREADING	58	0.816883	6.22885e-06	0.0476818
GOBP_DNA_DEPENDENT_DNA_REPLICATION	160	-0.828571	3.49427e-06	0.0267486
GOBP_RNA_METHYLATION	79	-0.836364	2.31961e-06	0.0177566
GOBP_NUCLEOTIDE_EXCISION_REPAIR	59	-0.841558	1.74427e-06	0.0133524

## Sheet: Fibroblast Glycolysis Sig Corr
	length	Rho	P	Padj			length	Rho	P	Padj
GOBP_MITOCHONDRION_LOCALIZATION	50	0.824675	4.25658e-06	0.0325841		REACTOME_WNT5A_DEPENDENT_INTERNALIZATION_OF_FZD2_FZD5_AND_ROR2	13	0.911688	8.98519e-09	1.45111e-05
GOBP_RESPONSE_TO_VITAMIN	81	0.820779	5.16078e-06	0.0395058		REACTOME_RETROGRADE_NEUROTROPHIN_SIGNALLING	14	0.905195	1.71784e-08	2.77431e-05
						REACTOME_SIGNALING_BY_BRAF_AND_RAF1_FUSIONS	65	0.893506	4.94617e-08	7.98806e-05
						REACTOME_L1CAM_INTERACTIONS	120	0.884416	1.03829e-07	0.000167685
						REACTOME_TRAFFICKING_OF_GLUR2_CONTAINING_AMPA_RECEPTORS	17	0.876623	1.86979e-07	0.00030197
						REACTOME_DISSOLUTION_OF_FIBRIN_CLOT	13	0.862338	4.99562e-07	0.000806792
						REACTOME_SIGNALING_BY_MODERATE_KINASE_ACTIVITY_BRAF_MUTANTS	45	0.854545	8.16439e-07	0.00131855
						REACTOME_GAP_JUNCTION_TRAFFICKING_AND_REGULATION	50	0.824675	4.25658e-06	0.00687438
						REACTOME_ECM_PROTEOGLYCANS	76	0.823377	4.54118e-06	0.00733401
						REACTOME_LDL_CLEARANCE	19	0.818182	5.85315e-06	0.00945284
						REACTOME_WNT5A_DEPENDENT_INTERNALIZATION_OF_FZD4	15	0.818182	5.85315e-06	0.00945284
						REACTOME_MAP2K_AND_MAPK_ACTIVATION	40	0.814286	7.04401e-06	0.0113761
						REACTOME_RHO_GTPASES_ACTIVATE_PAKS	21	0.806494	1.00755e-05	0.016272
						REACTOME_RHO_GTPASES_ACTIVATE_WASPS_AND_WAVES	36	0.794805	1.67477e-05	0.0270475
						REACTOME_VLDLR_INTERNALISATION_AND_DEGRADATION	12	0.793506	1.76853e-05	0.0285618
						REACTOME_ACTIVATION_OF_ATR_IN_RESPONSE_TO_REPLICATION_STRESS	37	-0.794805	1.67477e-05	0.0270475
						REACTOME_ABC_TRANSPORTERS_IN_LIPID_HOMEOSTASIS	18	-0.811688	7.95096e-06	0.0128408

## Sheet: Endothelial Glycolysis Sig Corr
	length	Rho	P	Padj			length	Rho	P	Padj
GOBP_PROTEIN_QUALITY_CONTROL_FOR_MISFOLDED_OR_INCOMPLETELY_SYNTHESIZED_PROTEINS	27	0.845455	1.39911e-06	0.0107102		REACTOME_ASSEMBLY_OF_COLLAGEN_FIBRILS_AND_OTHER_MULTIMERIC_STRUCTURES	61	0.831169	3.05516e-06	0.00493409
GOBP_CARBOHYDRATE_BIOSYNTHETIC_PROCESS	195	0.844156	1.50681e-06	0.0115346		REACTOME_COLLAGEN_FORMATION	90	0.806494	1.00755e-05	0.016272
GOBP_EPITHELIAL_CELL_MATURATION	15	0.823377	4.54118e-06	0.0347628		REACTOME_RECEPTOR_MEDIATED_MITOPHAGY	11	0.78961	2.07782e-05	0.0335569
GOBP_CELLULAR_RESPONSE_TO_DSRNA	22	-0.822078	4.84231e-06	0.0370679		REACTOME_TRANSLOCATION_OF_SLC2A4_GLUT4_TO_THE_PLASMA_MEMBRANE	71	0.780519	2.9886e-05	0.0482659
						REACTOME_HOMOLOGOUS_DNA_PAIRING_AND_STRAND_EXCHANGE	42	-0.781818	2.84033e-05	0.0458713

## Sheet: CD4_Tmemory Glycolysis Sig Corr
	length	Rho	P	Padj			length	Rho	P	Padj
GOBP_REGULATION_OF_ACTIN_FILAMENT_BASED_PROCESS	380	0.942857	5.00933e-10	3.83464e-06		REACTOME_CELL_EXTRACELLULAR_MATRIX_INTERACTIONS	18	0.891729	1.30296e-07	0.000210428
GOBP_ACTIN_POLYMERIZATION_OR_DEPOLYMERIZATION	192	0.917293	1.27006e-08	9.72229e-05		REACTOME_HEMOSTASIS	659	0.864662	8.76084e-07	0.00141488
GOBP_CARBOHYDRATE_METABOLIC_PROCESS	566	0.911278	2.33601e-08	0.000178822		REACTOME_SENSORY_PERCEPTION	284	0.86015	1.15672e-06	0.00186811
GOBP_THYROID_HORMONE_GENERATION	21	0.906767	3.58923e-08	0.000274756		REACTOME_RHO_GTPASES_ACTIVATE_CIT	19	0.849624	2.13487e-06	0.00344782
GOBP_REGULATION_OF_ACTIN_FILAMENT_ORGANIZATION	258	0.900752	6.15993e-08	0.000471542		REACTOME_SENSORY_PROCESSING_OF_SOUND	77	0.842105	3.21749e-06	0.00519625
GOBP_APOPTOTIC_SIGNALING_PATHWAY	568	0.897744	7.96806e-08	0.000609955		REACTOME_SIGNAL_AMPLIFICATION	33	0.834586	4.75061e-06	0.00767223
GOBP_REGULATION_OF_ACTIN_FILAMENT_LENGTH	154	0.894737	1.02268e-07	0.000782863		REACTOME_CD28_DEPENDENT_VAV1_PATHWAY	12	0.825564	7.39882e-06	0.0119491
GOBP_ACTIN_FILAMENT_ORGANIZATION	434	0.891729	1.30296e-07	0.000997414		REACTOME_LEISHMANIA_INFECTION	308	0.825564	7.39882e-06	0.0119491
GOBP_BONE_RESORPTION	63	0.888722	1.64853e-07	0.00126195		REACTOME_GLUCAGON_LIKE_PEPTIDE_1_GLP1_REGULATES_INSULIN_SECRETION	42	0.816541	1.12472e-05	0.0181642
GOBP_REGULATION_OF_PROTEIN_LOCALIZATION_TO_MEMBRANE	170	0.884211	2.31753e-07	0.00177407		REACTOME_RHO_GTPASES_ACTIVATE_WASPS_AND_WAVES	36	0.816541	1.12472e-05	0.0181642
GOBP_NIK_NF_KAPPAB_SIGNALING	126	0.879699	3.21367e-07	0.00246006		REACTOME_FCGAMMA_RECEPTOR_FCGR_DEPENDENT_PHAGOCYTOSIS	143	0.81203	1.37517e-05	0.022209
GOBP_POSITIVE_REGULATION_OF_B_CELL_PROLIFERATION	42	0.870677	5.95388e-07	0.00455769		REACTOME_EPH_EPHRIN_SIGNALING	92	0.810526	1.46876e-05	0.0237205
GOBP_POSITIVE_REGULATION_OF_GLUCOSE_METABOLIC_PROCESS	39	0.870677	5.95388e-07	0.00455769		REACTOME_NEGATIVE_REGULATION_OF_THE_PI3K_AKT_NETWORK	113	0.810526	1.46876e-05	0.0237205
GOBP_POSITIVE_REGULATION_OF_LAMELLIPODIUM_ORGANIZATION	36	0.870677	5.95388e-07	0.00455769		REACTOME_RHO_GTPASE_EFFECTORS	263	0.807519	1.67263e-05	0.027013
GOBP_PURINE_NUCLEOTIDE_CATABOLIC_PROCESS	46	0.867669	7.23912e-07	0.00554155		REACTOME_PLATELET_ACTIVATION_SIGNALING_AND_AGGREGATION	259	0.801504	2.15499e-05	0.0348031
GOBP_LEUKOCYTE_HOMEOSTASIS	89	0.866165	7.96826e-07	0.0060997		REACTOME_RHO_GTPASES_ACTIVATE_PKNS	34	0.801504	2.15499e-05	0.0348031
GOBP_LAMELLIPODIUM_ORGANIZATION	87	0.863158	9.62152e-07	0.00736528		REACTOME_ADP_SIGNALLING_THROUGH_P2Y_PURINOCEPTOR_12	22	0.793985	2.92373e-05	0.0472183
GOBP_TISSUE_REMODELING	161	0.863158	9.62152e-07	0.00736528
GOBP_RENAL_SODIUM_EXCRETION	22	0.861654	1.05552e-06	0.00808004
GOBP_ACTIN_NUCLEATION	48	0.858647	1.2663e-06	0.00969353
GOBP_REGULATION_OF_MICROGLIAL_CELL_ACTIVATION	18	0.858647	1.2663e-06	0.00969353
GOBP_NEGATIVE_REGULATION_OF_MACROPHAGE_ACTIVATION	18	0.857143	1.38484e-06	0.010601
GOBP_INTRINSIC_APOPTOTIC_SIGNALING_PATHWAY	284	0.84812	2.32143e-06	0.0177705
GOBP_NEGATIVE_REGULATION_OF_NEUROINFLAMMATORY_RESPONSE	14	0.84812	2.32143e-06	0.0177705
GOBP_CELL_ACTIVATION	1073	0.845113	2.73764e-06	0.0209567
GOBP_REGULATION_OF_CYTOSKELETON_ORGANIZATION	514	0.845113	2.73764e-06	0.0209567
GOBP_CELL_CELL_ADHESION	903	0.843609	2.96913e-06	0.0227287
GOBP_SUPRAMOLECULAR_FIBER_ORGANIZATION	747	0.843609	2.96913e-06	0.0227287
GOBP_REGULATION_OF_SUPRAMOLECULAR_FIBER_ORGANIZATION	360	0.842105	3.21749e-06	0.0246299
GOBP_REGULATION_OF_INTRINSIC_APOPTOTIC_SIGNALING_PATHWAY	160	0.840602	3.48378e-06	0.0266683
GOBP_POSITIVE_REGULATION_OF_CELL_MORPHOGENESIS_INVOLVED_IN_DIFFERENTIATION	79	0.839098	3.76906e-06	0.0288522
GOBP_MAST_CELL_MIGRATION	12	0.837594	4.07449e-06	0.0311902
GOBP_CELL_DEATH_IN_RESPONSE_TO_OXIDATIVE_STRESS	89	0.83609	4.40125e-06	0.0336916
GOBP_REGULATION_OF_MYELOID_LEUKOCYTE_MEDIATED_IMMUNITY	60	0.83609	4.40125e-06	0.0336916
GOBP_INTRINSIC_APOPTOTIC_SIGNALING_PATHWAY_IN_RESPONSE_TO_OXIDATIVE_STRESS	44	0.831579	5.52237e-06	0.0422738
GOBP_ACTIN_FILAMENT_POLYMERIZATION	162	0.830075	5.94759e-06	0.0455288
GOBP_WATER_TRANSPORT	23	-0.839098	3.76906e-06	0.0288522

## Sheet: CD8_Trm Glycolysis Sig Corr
	length	Rho	P	Padj			length	Rho	P	Padj
GOBP_NUCLEOTIDE_PHOSPHORYLATION	81	0.880519	1.40041e-07	0.00107202		REACTOME_THROMBOXANE_SIGNALLING_THROUGH_TP_RECEPTOR	24	0.846753	1.29823e-06	0.00209665
GOBP_NEGATIVE_REGULATION_OF_LOCOMOTION	315	0.866234	3.86398e-07	0.00295788		REACTOME_PLATELET_ACTIVATION_SIGNALING_AND_AGGREGATION	259	0.820779	5.16078e-06	0.00833466
GOBP_TISSUE_REMODELING	161	0.863636	4.58968e-07	0.0035134		REACTOME_POU5F1_OCT4_SOX2_NANOG_ACTIVATE_GENES_RELATED_TO_PROLIFERATION	13	0.819481	5.49744e-06	0.00887836
GOBP_REGULATION_OF_MICROGLIAL_CELL_ACTIVATION	18	0.854545	8.16439e-07	0.00624984		REACTOME_HEMOSTASIS	659	0.790909	1.96987e-05	0.0318134
GOBP_POSITIVE_REGULATION_OF_HETEROTYPIC_CELL_CELL_ADHESION	15	0.850649	1.03288e-06	0.00790667		REACTOME_NEGATIVE_REGULATION_OF_THE_PI3K_AKT_NETWORK	113	0.781818	2.84033e-05	0.0458713
GOBP_CD40_SIGNALING_PATHWAY	16	0.849351	1.11547e-06	0.00853889
GOBP_REGULATION_OF_CELL_SUBSTRATE_ADHESION	210	0.844156	1.50681e-06	0.0115346
GOBP_DNA_DEAMINATION	13	0.842857	1.62173e-06	0.0124143
GOBP_POSITIVE_REGULATION_OF_SODIUM_ION_TRANSPORT	33	0.838961	2.01397e-06	0.0154169
GOBP_LOCOMOTION	1795	0.837662	2.16205e-06	0.0165505
GOBP_NEGATIVE_REGULATION_OF_INTRINSIC_APOPTOTIC_SIGNALING_PATHWAY	95	0.837662	2.16205e-06	0.0165505
GOBP_CELL_CELL_ADHESION	903	0.835065	2.48715e-06	0.0190391
GOBP_LIPID_STORAGE	81	0.833766	2.66521e-06	0.0204022
GOBP_REGULATION_OF_CELL_MORPHOGENESIS_INVOLVED_IN_DIFFERENTIATION	96	0.831169	3.05516e-06	0.0233873
GOBP_REGULATION_OF_ENDOTHELIAL_CELL_MIGRATION	165	0.831169	3.05516e-06	0.0233873
GOBP_POSITIVE_REGULATION_OF_RENAL_SODIUM_EXCRETION	13	0.819481	5.49744e-06	0.0420829
